# Supplementary material for: Adsorption Performance of Fe–Mn Polymer Nanocomposites for Arsenic Removal: Insights from Kinetic and Isotherm Models
Source: Materials (Basel). 2024 Oct 18;17(20):5089. doi: 10.3390/ma17205089 (PMC11509112; doi:10.3390/ma17205089)
Supplement: Supplementary file 1 [file materials-17-05089-s001.zip]

Archive with 1 entries (1 files):
- materials-3248314-supplementary.pdf
